# Supplementary material for: Comparative treatment costs of risk‐stratified therapy for childhood acute lymphoblastic leukemia in India
Source: Cancer Med. 2022 Aug 15;12(3):3499–508. doi: 10.1002/cam4.5140 (PMC9939102; doi:10.1002/cam4.5140)
Supplement: Supplementary file 1 — Appendix S1 [file CAM4-12-3499-s001.zip]

Archive with 2 entries (2 files):
- CAM4_5140_Supplement 2.xlsx
- CAM4_5140_Supplementary Data R1_Clean.docx
