# Supplementary material for: Comparative treatment costs of risk‐stratified therapy for childhood acute lymphoblastic leukemia in India
Source: Cancer Med. 2022 Aug 15;12(3):3499–508. doi: 10.1002/cam4.5140 (PMC9939102; doi:10.1002/cam4.5140)
Supplement: Supplementary file 1 — Appendix S1 [file CAM4-12-3499-s001.zip › CAM4_5140_Supplement 2.xlsx]

## Sheet: Model Assumptions
Model elements	Values	Source
Discount rate	0.03 (0,0.06)	WHO-CHOICE1
India life expectancy, 2019	69.7	World Bank2
Mean age at diagnosis	Risk group dependent	Table 1
Duration of disability (length of therapy)	2.5	Assumed length of therapy
Disability weight during therapy	0.288	GBD 20193
Utility score at age 24 y using MEPSa	0.826	Yeh et al, JNCI 20164
Utility score at age 35 y using MEPSa	0.81	Yeh et al, JNCI 20164
Utility score at age 45 y using MEPSa	0.791	Yeh et al, JNCI 20164
Utility score at age 24 y using CCSS survivorsb	0.779	Yeh et al, JNCI 20164
Utility score at age 35 y using CCSS survivorsb	0.766	Yeh et al, JNCI 20164
Utility score at age 45 y using CCSS survivorsb	0.753	Yeh et al, JNCI 20164
No. of new ALL incident cases	15000	CanKids, Arora et al, IP 20215
Proportion of patients with 3-year overall survivalc	Risk group dependent	Pandey et al, 20216
India GDP per capita, 2019	2100.75	World Bank7
Abbreviations: CCSS = Childhood Cancer Survivor Study; GBD = Global Burden of Disease; GDP = Gross Domestic Product
aMEPS provides utility weights generalizable to the US general population
bCCSS provides utility weights for late effects for those who received treatment for cancer in childhood
c3-year overall survival for HR and T was considered same
Note: Please refer to Supplement 1 Table S3 and referneces

## Sheet: DALYs and cost effectiveness
	All Purpose Therapy			Risk Stratified Therapy
	0.03	0.06	0	0.03	0.06	0
DALYs lost per untreated case (years)	25.9	15.82	49.8	25.9	15.7	47.55
National DALYs with no treatment (years)	388602	237591	749670	388602	237591	739950
National DALYs averted with treatment (years)	148176	146712	462921	248705	190072	591960
Upper limit of cost effective, USD/case	62256.3	61641.1	64832.1	104494	79858.9	248712
Upper limit of very cost effective, USD/case	20752.1	20547	194496	34831.2	26619.6	82904
Proportion of very cost effective limit spent for treatment	0.35659			0.168814
Cost for treatment /Upper limit of very cost effective	(assuming HR treatment Cost)			Overall treatment cost using ICiCLe protocol = 5.88 (median, in USD)
	SR			IR			HR			T
	0.03	0.06	0	0.03	0.06	0	0.03	0.06	0	0.03	0.06	0
DALYs lost per untreated case (years)	26.05	15.86	50.66	25.84	15.81	49.69	25.82	15.81	49.6	25.06	15.63	46.41
National DALYs with no treatment (years)	390884	238094	760020	387662	237380	745470	387359	237312	744120	376046	234635	696270
National DALYs averted with treatment (years)	338076	221427	697779	300206	208895	647460	235669	185103	572832	228787	183016	535509
Upper limit of cost effective, USD/case	142043	93032.6	293172	126131	87767.1	272030	99016.4	77771.1	240675	96124.7	76894	224994
Upper limit of very cost effective, USD/case	47347.5	31010.9	97723.9	42043.8	29255.7	90676.8	33005.4	25923.7	80225.1	32041.5	25631.3	74998
Proportion of very cost effective limit spent for treatment	0.0823697			0.130816			0.224205			0.271522
Cost for treatment /Upper limit of very cost effective
	National DALYS (3%)
Annual burden of childhood ALL in India	388602
All purpose treatment (DALYs averted)	148176
Risk stratified treatment (DALYs averted)	248705
Therapy	N	Cost	Total	DALY	Cost/DALY
All Purpose	15000	7400	111000000	148176	749.107
Risk Stratified	15000	5880	88200000	248705	354.636
	All Purpose Therapy			Risk Stratified Therapy
	0.03	0.06	0	0.03	0.06	0
DALYs lost per untreated case (years)	25.9	15.82	49.8	25.9	15.7	47.55
National DALYs with no treatment (years)	388.602	237.59	749.67	388.602	237.59	739.95
National DALYs averted with treatment (years)	148.176	146.712	462.921	248.705	190.072	591.96
Upper limit of cost effective, USD/case	62.256	61.641	64.832	104.493	79.858	248.712
Upper limit of very cost effective, USD/case	20.752	20.547	194.496	34.831	26.619	82.904

## Sheet: All_Purpose_treatment
DALY Calculation Model					Utility weights from Yeh et al.
Variables	Values	Sources			Age	MEPS	Survivors	Lower	Survivors	Upper	Lower	Proportional Diff
Age weighting module factor (K)	0	No age weight			24	0.826	0.779	0.82	0.779	0.783	0.774	0.943099
Constant weight (V)	0.1658	Murray 1996			35	0.81	0.766	0.804	0.766	0.77	0.761	0.945679
Discount rate (X)	0.03	Murray 1996			45	0.791	0.753	0.787	0.753	0.76	0.746	0.95196
Parameter of the age weighting function (B)	0.04	Murray 1996
Age at time of death/competion of therapy (A)	5.25	Calculated
Life expectation at time of death (LE)	49.8	Calculated
Country specific life expectancy (LETrue)	55.05	World Bank (+ Yeh Adj)			Life expectancy with one way interpolation of utility
Age at diagnosis (e)	5				Age	Adjusted
Duration of disability (L)	0.25	If not treated patient would die within 3 months			1	1			Pre-treatment so no adjustment applied
1- Disabilty weight (D)	0.712				2	1
Number of new incident cases (I)	15000	Number of cases per year in India (you can choose your citation, can consider https://pubmed.ncbi.nlm.nih.gov/33980727/, GBD or GLOBOCAN)			3	1
Proportion of patients completing treatment (P)	0.95	Abandonmen rate, this can be from trial data and/or used for sensitivity analysis (for example, take within sites on trial the worst and best abndonmen proportions and use those as upper and lower bounds)			4	1
Proportion of patients with 3-year overall survival (Cured)	0.65	As per above, can also use this for sensitivity anaysis			5	1
National GDP per capita (GDP)	2100.75	India GDP World Bank			6	0.942588
					7	0.942617
Years of life lost uncorrected for age (YLL)	25.8509	Calculated			8	0.942645
Years of life lost corrected for age (YLLc)	25.6577	Calculated			9	0.942673
Years lived with disability (YLD)	0.249065	Calculated			10	0.942702
Disability Adjusted Life Years per case	25.9068	Calculated			11	0.94273
Country annual total DALYs for ALL (DALYs)	388602	Calculated			12	0.942759
Country annual treatment averted DALYs (TDALYs)	148176	Calculated			13	0.942787
					14	0.942815
Country annual years saved due treatment center (YrSave)	239962	Calculated			15	0.942844
					19	0.942957
Sensitivity analysis based on discounting [(k=1,x=0.06);(k=0,x=0)]					20	0.942986
YLLu[k=1,x=0.06]	15.8269	Calculated			21	0.943014
YLLuc[k=1,x=0.06]	15.5912	Calculated			22	0.943043
YLDu[k=1,x=0.06]	0.248134	Calculated			23	0.943071
YrSavesu[k=1,x=0.06]	146712	Calculated			24	0.943099
					26	0.943231
YLLb[k=0,x=0]	49.8	Calculated			27	0.943353
YLLbc[k=0,x=0]	49.8	Calculated			28	0.943513
YLDb[k=0,x=0]	0.178	Calculated			29	0.94371
YrSavesb[k=0,x=0]	462921	Calculated			30	0.943944
DALYsu[k=1,x=0.06]	237591	Calculated			32	0.944526
TDALYsu[k=1,x=0.06]	146712	Calculated			33	0.944873
DALYsb[k=0,x=0]	749670	Calculated			34	0.945257
TDALYsb[k=0,x=0]	462921	Calculated			35	0.945679
					36	0.946138
Per WHO-CHOICE methodology of Cost/DALY: GDP per capita (in USD 2008)					37	0.946635
Upper limit of 1:1 (VERY cost-effective)	20752.1	Calculated			38	0.94717
Upper limit of 1:3 (cost-effective)	62256.3	Calculated			39	0.947741
					40	0.948351
	Sensitvity analysis [(k=1,x=0.06);(k=0,x=0)]				41	0.948998
Upper limit of 1:1 (VERY cost-effective)	20547	64832.1			42	0.949682
Upper limit of 1:3 (cost-effective)	61641.1	194496			43	0.950404
					44	0.951163
					45	0.95196
					46	0.952775
					47	0.95359
					48	0.954406
					49	0.955221
					50	0.956037
					51	0.956852
					52	0.957668
					53	0.958483
					54	0.959299
					55	0.960114
					56	0.960929
					57	0.961745
					58	0.96256
					59	0.963376
					60	0.964191
					61	0.965007
					62	0.965822			54.3797
					63	0.966638			0.676646
					64	0.967453			55.0564			10% LE reduction
					65	0.968269
					66	0.969084
					67	0.969899
					68	0.970715
					69	0.97153			61.1633
					70	0.972346			0.680642
					71	0.973161			61.844			No LE reduction
					72	0.973977
					73	0.974792
					74	0.975608
					67	0.969899		1
					68	0.970715		1
					69	0.97153		1
					70	0.972346		1
					71	0.973161		1
					72	0.973977		1
					73	0.974792		1
					74	0.975608		1

## Sheet: All_Purpose_no_treatment
DALY Calculation Model					Utility weights from Yeh et al.
Variables	Values	Sources			Age	MEPS	Survivors	Lower	Survivors	Upper	Lower	Proportional Diff
Age weighting module factor (K)	0	No age weight			24	0.826	0.779	0.82	0.779	0.783	0.774	0.943099
Constant weight (V)	0.1658	Murray 1996			35	0.81	0.766	0.804	0.766	0.77	0.761	0.945679
Discount rate (X)	0.03	Murray 1996			45	0.791	0.753	0.787	0.753	0.76	0.746	0.95196
Parameter of the age weighting function (B)	0.04	Murray 1996
Age at time of death/competion of therapy (A)	5.25	Calculated
Life expectation at time of death (LE)	49.8	Calculated
Country specific life expectancy (LETrue)	55.05	World Bank (+ Yeh Adj)			Life expectancy with one way interpolation of utility
Age at diagnosis (e)	5				Age	Adjusted
Duration of disability (L)	0.25	If not treated patient would die within 3 months			1	1			Pre-treatment so no adjustment applied
1- Disabilty weight (D)	0.712				2	1
Number of new incident cases (I)	15000	Number of cases per year in India (you can choose your citation, can consider https://pubmed.ncbi.nlm.nih.gov/33980727/, GBD or GLOBOCAN)			3	1
Proportion of patients completing treatment (P)	0	Abandonmen rate, this can be from trial data and/or used for sensitivity analysis (for example, take within sites on trial the worst and best abndonmen proportions and use those as upper and lower bounds)			4	1
Proportion of patients with 3-year overall survival (Cured)	0	As per above, can also use this for sensitivity anaysis			5	1
National GDP per capita (GDP)	2100.75	India GDP World Bank			6	0.942588
					7	0.942617
Years of life lost uncorrected for age (YLL)	25.8509	Calculated			8	0.942645
Years of life lost corrected for age (YLLc)	25.6577	Calculated			9	0.942673
Years lived with disability (YLD)	0.249065	Calculated			10	0.942702
Disability Adjusted Life Years per case	25.9068	Calculated			11	0.94273
Country annual total DALYs for ALL (DALYs)	388602	Calculated			12	0.942759
Country annual treatment averted DALYs (TDALYs)	0	Calculated			13	0.942787
					14	0.942815
Country annual years saved due treatment center (YrSave)	0	Calculated			15	0.942844
					19	0.942957
Sensitivity analysis based on discounting [(k=1,x=0.06);(k=0,x=0)]					20	0.942986
YLLu[k=1,x=0.06]	15.8269	Calculated			21	0.943014
YLLuc[k=1,x=0.06]	15.5912	Calculated			22	0.943043
YLDu[k=1,x=0.06]	0.248134	Calculated			23	0.943071
YrSavesu[k=1,x=0.06]	0	Calculated			24	0.943099
					26	0.943231
YLLb[k=0,x=0]	49.8	Calculated			27	0.943353
YLLbc[k=0,x=0]	49.8	Calculated			28	0.943513
YLDb[k=0,x=0]	0.178	Calculated			29	0.94371
YrSavesb[k=0,x=0]	0	Calculated			30	0.943944
DALYsu[k=1,x=0.06]	237591	Calculated			32	0.944526
TDALYsu[k=1,x=0.06]	0	Calculated			33	0.944873
DALYsb[k=0,x=0]	749670	Calculated			34	0.945257
TDALYsb[k=0,x=0]	0	Calculated			35	0.945679
					36	0.946138
Per WHO-CHOICE methodology of Cost/DALY: GDP per capita (in USD 2008)					37	0.946635
Upper limit of 1:1 (VERY cost-effective)	0	Calculated			38	0.94717
Upper limit of 1:3 (cost-effective)	0	Calculated			39	0.947741
					40	0.948351
	Sensitvity analysis [(k=1,x=0.06);(k=0,x=0)]				41	0.948998
Upper limit of 1:1 (VERY cost-effective)	0	0			42	0.949682
Upper limit of 1:3 (cost-effective)	0	0			43	0.950404
					44	0.951163
					45	0.95196
					46	0.952775
					47	0.95359
					48	0.954406
					49	0.955221
					50	0.956037
					51	0.956852
					52	0.957668
					53	0.958483
					54	0.959299
					55	0.960114
					56	0.960929
					57	0.961745
					58	0.96256
					59	0.963376
					60	0.964191
					61	0.965007
					62	0.965822			54.3797
					63	0.966638			0.676646
					64	0.967453			55.0564			10% LE reduction
					65	0.968269
					66	0.969084
					67	0.969899
					68	0.970715
					69	0.97153			61.1633
					70	0.972346			0.680642
					71	0.973161			61.844			No LE reduction
					72	0.973977
					73	0.974792
					74	0.975608
					67	0.969899		1
					68	0.970715		1
					69	0.97153		1
					70	0.972346		1
					71	0.973161		1
					72	0.973977		1
					73	0.974792		1
					74	0.975608		1

## Sheet: ICiCLe with treatment
DALY Calculation Model					Utility weights from Yeh et al.
Variables	Values	Sources			Age	MEPS	Survivors	Lower	Survivors	Upper	Lower	Proportional Diff
Age weighting module factor (K)	0	No age weight			24	0.826	0.779	0.82	0.779	0.783	0.774	0.943099
Constant weight (V)	0.1658	Murray 1996			35	0.81	0.766	0.804	0.766	0.77	0.761	0.945679
Discount rate (X)	0.03	Murray 1996			45	0.791	0.753	0.787	0.753	0.76	0.746	0.95196
Parameter of the age weighting function (B)	0.04	Murray 1996
Age at time of death/competion of therapy (A)	7.5	Calculated
Life expectation at time of death (LE)	47.55	Calculated
Country specific life expectancy (LETrue)	55.05	World Bank (+ Yeh Adj)		*Adjusted based on life tables to right	Life expectancy with one way interpolation of utility
Age at diagnosis (e)	5				Age	Adjusted
Duration of disability (L)	2.5	Assumed length of therapy			1	1			Pre-treatment so no adjustment applied
1- Disabilty weight (D)	0.712				2	1
Number of new incident cases (I)	15000	Number of cases per year in India (you can choose your citation, can consider https://pubmed.ncbi.nlm.nih.gov/33980727/, GBD or GLOBOCAN)			3	1
Proportion of patients completing treatment (P)	1	Abandonmen rate, this can be from trial data and/or used for sensitivity analysis (for example, take within sites on trial the worst and best abndonmen proportions and use those as upper and lower bounds)			4	1
Proportion of patients with 3-year overall survival (Cured)	0.8	As per above, can also use this for sensitivity anaysis			5	1
National GDP per capita (GDP)	2100.75	India GDP World Bank			6	0.942588
					7	0.942617
Years of life lost uncorrected for age (YLL)	25.3284	Calculated			8	0.942645
Years of life lost corrected for age (YLLc)	23.4983	Calculated			9	0.942673
Years lived with disability (YLD)	2.40855	Calculated			10	0.942702
Disability Adjusted Life Years per case	25.9068	Calculated			11	0.94273
Country annual total DALYs for ALL (DALYs)	388602	Calculated			12	0.942759
Country annual treatment averted DALYs (TDALYs)	248705	Calculated			13	0.942787
					14	0.942815
Country annual years saved due treatment center (YrSave)	310882	Calculated			15	0.942844
					19	0.942957
Sensitivity analysis based on discounting [(k=1,x=0.06);(k=0,x=0)]					20	0.942986
YLLu[k=1,x=0.06]	15.7055	Calculated			21	0.943014
YLLuc[k=1,x=0.06]	13.5178	Calculated			22	0.943043
YLDu[k=1,x=0.06]	2.32153	Calculated			23	0.943071
YrSavesu[k=1,x=0.06]	190072	Calculated			24	0.943099
					26	0.943231
YLLb[k=0,x=0]	47.55	Calculated			27	0.943353
YLLbc[k=0,x=0]	47.55	Calculated			28	0.943513
YLDb[k=0,x=0]	1.78	Calculated			29	0.94371
YrSavesb[k=0,x=0]	591960	Calculated			30	0.943944
DALYsu[k=1,x=0.06]	237591	Calculated			32	0.944526
TDALYsu[k=1,x=0.06]	190072	Calculated			33	0.944873
DALYsb[k=0,x=0]	739950	Calculated			34	0.945257
TDALYsb[k=0,x=0]	591960	Calculated			35	0.945679
					36	0.946138
Per WHO-CHOICE methodology of Cost/DALY: GDP per capita (in USD 2008)					37	0.946635
Upper limit of 1:1 (VERY cost-effective)	34831.2	Calculated			38	0.94717
Upper limit of 1:3 (cost-effective)	104494	Calculated			39	0.947741
					40	0.948351
	Sensitvity analysis [(k=1,x=0.06);(k=0,x=0)]				41	0.948998
Upper limit of 1:1 (VERY cost-effective)	26619.6	82904			42	0.949682
Upper limit of 1:3 (cost-effective)	79858.9	248712			43	0.950404
					44	0.951163
					45	0.95196
					46	0.952775
					47	0.95359
					48	0.954406
					49	0.955221
					50	0.956037
					51	0.956852
					52	0.957668
					53	0.958483
					54	0.959299
					55	0.960114
					56	0.960929
					57	0.961745
					58	0.96256
					59	0.963376
					60	0.964191
					61	0.965007
					62	0.965822			54.3797
					63	0.966638			0.676646
					64	0.967453			55.0564			10% LE reduction
					65	0.968269
					66	0.969084
					67	0.969899
					68	0.970715
					69	0.97153			61.1633
					70	0.972346			0.680642
					71	0.973161			61.844			No LE reduction
					72	0.973977
					73	0.974792
					74	0.975608

## Sheet: ICiCLe with no treatment
DALY Calculation Model					Utility weights from Yeh et al.
Variables	Values	Sources			Age	MEPS	Survivors	Lower	Survivors	Upper	Lower	Proportional Diff
Age weighting module factor (K)	0	No age weight			24	0.826	0.779	0.82	0.779	0.783	0.774	0.943099
Constant weight (V)	0.1658	Murray 1996			35	0.81	0.766	0.804	0.766	0.77	0.761	0.945679
Discount rate (X)	0.03	Murray 1996			45	0.791	0.753	0.787	0.753	0.76	0.746	0.95196
Parameter of the age weighting function (B)	0.04	Murray 1996
Age at time of death/competion of therapy (A)	7.5	Calculated
Life expectation at time of death (LE)	47.55	Calculated
Country specific life expectancy (LETrue)	55.05	World Bank (+ Yeh Adj)		*Adjusted based on life tables to right	Life expectancy with one way interpolation of utility
Age at diagnosis (e)	5				Age	Adjusted
Duration of disability (L)	2.5	Assumed length of therapy			1	1			Pre-treatment so no adjustment applied
1- Disabilty weight (D)	0.712				2	1
Number of new incident cases (I)	15000	Number of cases per year in India (you can choose your citation, can consider https://pubmed.ncbi.nlm.nih.gov/33980727/, GBD or GLOBOCAN)			3	1
Proportion of patients completing treatment (P)	0	Abandonmen rate, this can be from trial data and/or used for sensitivity analysis (for example, take within sites on trial the worst and best abndonmen proportions and use those as upper and lower bounds)			4	1
Proportion of patients with 3-year overall survival (Cured)	0	As per above, can also use this for sensitivity anaysis			5	1
National GDP per capita (GDP)	2100.75	India GDP World Bank			6	0.942588
					7	0.942617
Years of life lost uncorrected for age (YLL)	25.3284	Calculated			8	0.942645
Years of life lost corrected for age (YLLc)	23.4983	Calculated			9	0.942673
Years lived with disability (YLD)	2.40855	Calculated			10	0.942702
Disability Adjusted Life Years per case	25.9068	Calculated			11	0.94273
Country annual total DALYs for ALL (DALYs)	388602	Calculated			12	0.942759
Country annual treatment averted DALYs (TDALYs)	0	Calculated			13	0.942787
					14	0.942815
Country annual years saved due treatment center (YrSave)	0	Calculated			15	0.942844
					19	0.942957
Sensitivity analysis based on discounting [(k=1,x=0.06);(k=0,x=0)]					20	0.942986
YLLu[k=1,x=0.06]	15.7055	Calculated			21	0.943014
YLLuc[k=1,x=0.06]	13.5178	Calculated			22	0.943043
YLDu[k=1,x=0.06]	2.32153	Calculated			23	0.943071
YrSavesu[k=1,x=0.06]	0	Calculated			24	0.943099
					26	0.943231
YLLb[k=0,x=0]	47.55	Calculated			27	0.943353
YLLbc[k=0,x=0]	47.55	Calculated			28	0.943513
YLDb[k=0,x=0]	1.78	Calculated			29	0.94371
YrSavesb[k=0,x=0]	0	Calculated			30	0.943944
DALYsu[k=1,x=0.06]	237591	Calculated			32	0.944526
TDALYsu[k=1,x=0.06]	0	Calculated			33	0.944873
DALYsb[k=0,x=0]	739950	Calculated			34	0.945257
TDALYsb[k=0,x=0]	0	Calculated			35	0.945679
					36	0.946138
Per WHO-CHOICE methodology of Cost/DALY: GDP per capita (in USD 2008)					37	0.946635
Upper limit of 1:1 (VERY cost-effective)	0	Calculated			38	0.94717
Upper limit of 1:3 (cost-effective)	0	Calculated			39	0.947741
					40	0.948351
	Sensitvity analysis [(k=1,x=0.06);(k=0,x=0)]				41	0.948998
Upper limit of 1:1 (VERY cost-effective)	0	0			42	0.949682
Upper limit of 1:3 (cost-effective)	0	0			43	0.950404
					44	0.951163
					45	0.95196
					46	0.952775
					47	0.95359
					48	0.954406
					49	0.955221
					50	0.956037
					51	0.956852
					52	0.957668
					53	0.958483
					54	0.959299
					55	0.960114
					56	0.960929
					57	0.961745
					58	0.96256
					59	0.963376
					60	0.964191
					61	0.965007
					62	0.965822			54.3797
					63	0.966638			0.676646
					64	0.967453			55.0564			10% LE reduction
					65	0.968269
					66	0.969084
					67	0.969899
					68	0.970715
					69	0.97153			61.1633
					70	0.972346			0.680642
					71	0.973161			61.844			No LE reduction
					72	0.973977
					73	0.974792
					74	0.975608

## Sheet: SR with treatment
DALY Calculation Model					Utility weights from Yeh et al.
Variables	Values	Sources			Age	MEPS	Survivors	Lower	Survivors	Upper	Lower	Proportional Diff
Age weighting module factor (K)	0	No age weight			24	0.826	0.779	0.82	0.779	0.783	0.774	0.943099
Constant weight (V)	0.1658	Murray 1996			35	0.81	0.766	0.804	0.766	0.77	0.761	0.945679
Discount rate (X)	0.03	Murray 1996			45	0.791	0.753	0.787	0.753	0.76	0.746	0.95196
Parameter of the age weighting function (B)	0.04	Murray 1996
Age at time of death/competion of therapy (A)	6.75	Calculated
Life expectation at time of death (LE)	48.24	Calculated
Country specific life expectancy (LETrue)	54.99	World Bank (+ Yeh Adj)		*Adjusted based on life tables to right	Life expectancy with one way interpolation of utility
Age at diagnosis (e)	4.25				Age	Adjusted
Duration of disability (L)	2.5	Assumed length of therapy			1	1			Pre-treatment so no adjustment applied
1- Disabilty weight (D)	0.712				2	1
Number of new incident cases (I)	15000	Number of cases per year in India (you can choose your citation, can consider https://pubmed.ncbi.nlm.nih.gov/33980727/, GBD or GLOBOCAN)			3	1
Proportion of patients completing treatment (P)	1	Abandonmen rate, this can be from trial data and/or used for sensitivity analysis (for example, take within sites on trial the worst and best abndonmen proportions and use those as upper and lower bounds)			4	1
Proportion of patients with 3-year overall survival (Cured)	0.93	As per above, can also use this for sensitivity anaysis			5	0.94256
National GDP per capita (GDP)	2100.75	India GDP World Bank			6	0.942588
					7	0.942617
Years of life lost uncorrected for age (YLL)	25.4924	Calculated			8	0.942645
Years of life lost corrected for age (YLLc)	23.6504	Calculated			9	0.942673
Years lived with disability (YLD)	2.40855	Calculated			10	0.942702
Disability Adjusted Life Years per case	26.059	Calculated			11	0.94273
Country annual total DALYs for ALL (DALYs)	390884	Calculated			12	0.942759
Country annual treatment averted DALYs (TDALYs)	338076	Calculated			13	0.942787
					14	0.942815
Country annual years saved due treatment center (YrSave)	363522	Calculated			15	0.942844
					19	0.942957
Sensitivity analysis based on discounting [(k=1,x=0.06);(k=0,x=0)]					20	0.942986
YLLu[k=1,x=0.06]	15.7445	Calculated			21	0.943014
YLLuc[k=1,x=0.06]	13.5514	Calculated			22	0.943043
YLDu[k=1,x=0.06]	2.32153	Calculated			23	0.943071
YrSavesu[k=1,x=0.06]	221427	Calculated			24	0.943099
					26	0.943231
YLLb[k=0,x=0]	48.24	Calculated			27	0.943353
YLLbc[k=0,x=0]	48.24	Calculated			28	0.943513
YLDb[k=0,x=0]	1.78	Calculated			29	0.94371
YrSavesb[k=0,x=0]	697779	Calculated			30	0.943944
DALYsu[k=1,x=0.06]	238094	Calculated			32	0.944526
TDALYsu[k=1,x=0.06]	221427	Calculated			33	0.944873
DALYsb[k=0,x=0]	750300	Calculated			34	0.945257
TDALYsb[k=0,x=0]	697779	Calculated			35	0.945679
					36	0.946138
Per WHO-CHOICE methodology of Cost/DALY: GDP per capita (in USD 2008)					37	0.946635
Upper limit of 1:1 (VERY cost-effective)	47347.5	Calculated			38	0.94717
Upper limit of 1:3 (cost-effective)	142043	Calculated			39	0.947741
					40	0.948351
	Sensitvity analysis [(k=1,x=0.06);(k=0,x=0)]				41	0.948998
Upper limit of 1:1 (VERY cost-effective)	31010.9	97723.9			42	0.949682
Upper limit of 1:3 (cost-effective)	93032.6	293172			43	0.950404
					44	0.951163
					45	0.95196
					46	0.952775
					47	0.95359
					48	0.954406
					49	0.955221
					50	0.956037
					51	0.956852
					52	0.957668
					53	0.958483
					54	0.959299
					55	0.960114
					56	0.960929
					57	0.961745
					58	0.96256
					59	0.963376
					60	0.964191
					61	0.965007
					62	0.965822			54.3223
					63	0.966638			0.676646
					64	0.967453			54.9989			10% LE reduction
					65	0.968269
					66	0.969084
					67	0.969899
					68	0.970715
					69	0.97153			61.1059
					70	0.972346			0.680642
					71	0.973161			61.7865			No LE reduction
					72	0.973977
					73	0.974792
					74	0.975608

## Sheet: SR no treatment
DALY Calculation Model
Variables	Values	Sources
Age weighting module factor (K)	0	No age weight
Constant weight (V)	0.1658	Murray 1996
Discount rate (X)	0.03	Murray 1996
Parameter of the age weighting function (B)	0.04	Murray 1996
Age at time of death/competion of therapy (A)	4.5	Calculated
Life expectation at time of death (LE)	50.49	Calculated
Country specific life expectancy (LETrue)	54.99	World Bank (+ Yeh Adj)
Age at diagnosis (e)	4.25
Duration of disability (L)	0.25	If not treated patient would die within 3 months
1- Disabilty weight (D)	0.712
Number of new incident cases (I)	15000	Number of cases per year in India (you can choose your citation, can consider https://pubmed.ncbi.nlm.nih.gov/33980727/, GBD or GLOBOCAN)
Proportion of patients completing treatment (P)	0	Abandonmen rate, this can be from trial data and/or used for sensitivity analysis (for example, take within sites on trial the worst and best abndonmen proportions and use those as upper and lower bounds)
Proportion of patients with 3-year overall survival (Cured)	0	As per above, can also use this for sensitivity anaysis
National GDP per capita (GDP)	2100.75	India GDP World Bank
Years of life lost uncorrected for age (YLL)	26.0042	Calculated
Years of life lost corrected for age (YLLc)	25.8099	Calculated
Years lived with disability (YLD)	0.249065	Calculated
Disability Adjusted Life Years per case	26.059	Calculated
Country annual total DALYs for ALL (DALYs)	390884	Calculated
Country annual treatment averted DALYs (TDALYs)	0	Calculated
Country annual years saved due treatment center (YrSave)	0	Calculated
Sensitivity analysis based on discounting [(k=1,x=0.06);(k=0,x=0)]
YLLu[k=1,x=0.06]	15.8609	Calculated
YLLuc[k=1,x=0.06]	15.6248	Calculated
YLDu[k=1,x=0.06]	0.248134	Calculated
YrSavesu[k=1,x=0.06]	0	Calculated
YLLb[k=0,x=0]	50.49	Calculated
YLLbc[k=0,x=0]	50.49	Calculated
YLDb[k=0,x=0]	0.178	Calculated
YrSavesb[k=0,x=0]	0	Calculated
DALYsu[k=1,x=0.06]	238094	Calculated
TDALYsu[k=1,x=0.06]	0	Calculated
DALYsb[k=0,x=0]	760020	Calculated
TDALYsb[k=0,x=0]	0	Calculated
Per WHO-CHOICE methodology of Cost/DALY: GDP per capita (in USD 2008)
Upper limit of 1:1 (VERY cost-effective)	0	Calculated
Upper limit of 1:3 (cost-effective)	0	Calculated
	Sensitvity analysis [(k=1,x=0.06);(k=0,x=0)]
Upper limit of 1:1 (VERY cost-effective)	0	0
Upper limit of 1:3 (cost-effective)	0	0

## Sheet: IR with treatment
DALY Calculation Model					Utility weights from Yeh et al.
Variables	Values	Sources			Age	MEPS	Survivors	Lower	Survivors	Upper	Lower	Proportional Diff
Age weighting module factor (K)	0	No age weight			24	0.826	0.779	0.82	0.779	0.783	0.774	0.943099
Constant weight (V)	0.1658	Murray 1996			35	0.81	0.766	0.804	0.766	0.77	0.761	0.945679
Discount rate (X)	0.03	Murray 1996			45	0.791	0.753	0.787	0.753	0.76	0.746	0.95196
Parameter of the age weighting function (B)	0.04	Murray 1996
Age at time of death/competion of therapy (A)	7.78	Calculated
Life expectation at time of death (LE)	47.27	Calculated
Country specific life expectancy (LETrue)	55.05	World Bank (+ Yeh Adj)		*Adjusted based on life tables to right	Life expectancy with one way interpolation of utility
Age at diagnosis (e)	5.28				Age	Adjusted
Duration of disability (L)	2.5	Assumed length of therapy			1	1			Pre-treatment so no adjustment applied
1- Disabilty weight (D)	0.712				2	1
Number of new incident cases (I)	15000	Number of cases per year in India (you can choose your citation, can consider https://pubmed.ncbi.nlm.nih.gov/33980727/, GBD or GLOBOCAN)			3	1
Proportion of patients completing treatment (P)	1	Abandonmen rate, this can be from trial data and/or used for sensitivity analysis (for example, take within sites on trial the worst and best abndonmen proportions and use those as upper and lower bounds)			4	1
Proportion of patients with 3-year overall survival (Cured)	0.88	As per above, can also use this for sensitivity anaysis			5	1
National GDP per capita (GDP)	2100.75	India GDP World Bank			6	0.942588
					7	0.942617
Years of life lost uncorrected for age (YLL)	25.2609	Calculated			8	0.942645
Years of life lost corrected for age (YLLc)	23.4356	Calculated			9	0.942673
Years lived with disability (YLD)	2.40855	Calculated			10	0.942702
Disability Adjusted Life Years per case	25.8442	Calculated			11	0.94273
Country annual total DALYs for ALL (DALYs)	387662	Calculated			12	0.942759
Country annual treatment averted DALYs (TDALYs)	300206	Calculated			13	0.942787
					14	0.942815
Country annual years saved due treatment center (YrSave)	341143	Calculated			15	0.942844
					19	0.942957
Sensitivity analysis based on discounting [(k=1,x=0.06);(k=0,x=0)]					20	0.942986
YLLu[k=1,x=0.06]	15.6892	Calculated			21	0.943014
YLLuc[k=1,x=0.06]	13.5038	Calculated			22	0.943043
YLDu[k=1,x=0.06]	2.32153	Calculated			23	0.943071
YrSavesu[k=1,x=0.06]	208895	Calculated			24	0.943099
					26	0.943231
YLLb[k=0,x=0]	47.27	Calculated			27	0.943353
YLLbc[k=0,x=0]	47.27	Calculated			28	0.943513
YLDb[k=0,x=0]	1.78	Calculated			29	0.94371
YrSavesb[k=0,x=0]	647460	Calculated			30	0.943944
DALYsu[k=1,x=0.06]	237380	Calculated			32	0.944526
TDALYsu[k=1,x=0.06]	208895	Calculated			33	0.944873
DALYsb[k=0,x=0]	735750	Calculated			34	0.945257
TDALYsb[k=0,x=0]	647460	Calculated			35	0.945679
					36	0.946138
Per WHO-CHOICE methodology of Cost/DALY: GDP per capita (in USD 2008)					37	0.946635
Upper limit of 1:1 (VERY cost-effective)	42043.8	Calculated			38	0.94717
Upper limit of 1:3 (cost-effective)	126131	Calculated			39	0.947741
					40	0.948351
	Sensitvity analysis [(k=1,x=0.06);(k=0,x=0)]				41	0.948998
Upper limit of 1:1 (VERY cost-effective)	29255.7	90676.8			42	0.949682
Upper limit of 1:3 (cost-effective)	87767.1	272030			43	0.950404
					44	0.951163
					45	0.95196
					46	0.952775
					47	0.95359
					48	0.954406
					49	0.955221
					50	0.956037
					51	0.956852
					52	0.957668
					53	0.958483
					54	0.959299
					55	0.960114
					56	0.960929
					57	0.961745
					58	0.96256
					59	0.963376
					60	0.964191
					61	0.965007
					62	0.965822			54.3797
					63	0.966638			0.676646
					64	0.967453			55.0564			10% LE reduction
					65	0.968269
					66	0.969084
					67	0.969899
					68	0.970715
					69	0.97153			61.1633
					70	0.972346			0.680642
					71	0.973161			61.844			No LE reduction
					72	0.973977
					73	0.974792
					74	0.975608

## Sheet: IR no treatment
DALY Calculation Model
Variables	Values	Sources
Age weighting module factor (K)	0	No age weight
Constant weight (V)	0.1658	Murray 1996
Discount rate (X)	0.03	Murray 1996
Parameter of the age weighting function (B)	0.04	Murray 1996
Age at time of death/competion of therapy (A)	5.53	Calculated
Life expectation at time of death (LE)	49.52	Calculated
Country specific life expectancy (LETrue)	55.05	World Bank (+ Yeh Adj)
Age at diagnosis (e)	5.28
Duration of disability (L)	0.25	If not treated patient would die within 3 months
1- Disabilty weight (D)	0.712
Number of new incident cases (I)	15000	Number of cases per year in India (you can choose your citation, can consider https://pubmed.ncbi.nlm.nih.gov/33980727/, GBD or GLOBOCAN)
Proportion of patients completing treatment (P)	0	Abandonmen rate, this can be from trial data and/or used for sensitivity analysis (for example, take within sites on trial the worst and best abndonmen proportions and use those as upper and lower bounds)
Proportion of patients with 3-year overall survival (Cured)	0	As per above, can also use this for sensitivity anaysis
National GDP per capita (GDP)	2100.75	India GDP World Bank
Years of life lost uncorrected for age (YLL)	25.7878	Calculated
Years of life lost corrected for age (YLLc)	25.5951	Calculated
Years lived with disability (YLD)	0.249065	Calculated
Disability Adjusted Life Years per case	25.8442	Calculated
Country annual total DALYs for ALL (DALYs)	387662	Calculated
Country annual treatment averted DALYs (TDALYs)	0	Calculated
Country annual years saved due treatment center (YrSave)	0	Calculated
Sensitivity analysis based on discounting [(k=1,x=0.06);(k=0,x=0)]
YLLu[k=1,x=0.06]	15.8126	Calculated
YLLuc[k=1,x=0.06]	15.5772	Calculated
YLDu[k=1,x=0.06]	0.248134	Calculated
YrSavesu[k=1,x=0.06]	0	Calculated
YLLb[k=0,x=0]	49.52	Calculated
YLLbc[k=0,x=0]	49.52	Calculated
YLDb[k=0,x=0]	0.178	Calculated
YrSavesb[k=0,x=0]	0	Calculated
DALYsu[k=1,x=0.06]	237380	Calculated
TDALYsu[k=1,x=0.06]	0	Calculated
DALYsb[k=0,x=0]	745470	Calculated
TDALYsb[k=0,x=0]	0	Calculated
Per WHO-CHOICE methodology of Cost/DALY: GDP per capita (in USD 2008)
Upper limit of 1:1 (VERY cost-effective)	0	Calculated
Upper limit of 1:3 (cost-effective)	0	Calculated
	Sensitvity analysis [(k=1,x=0.06);(k=0,x=0)]
Upper limit of 1:1 (VERY cost-effective)	0	0
Upper limit of 1:3 (cost-effective)	0	0

[truncated: 4 more sheets: HR with treatment, HR no treatment, T with treatment, T no treatment]
